# Supplementary material for: A Preliminary Single-Centre Study on the Risk Factors Associated with Persistent Feeding Disorders in Children
Source: Nutrients. 2025 Mar 22;17(7):1111. doi: 10.3390/nu17071111 (PMC11990817; doi:10.3390/nu17071111)
Supplement: Supplementary file 1 [file nutrients-17-01111-s001.zip]

Archive with 1 entries (1 files):
- nutrients-3522628-supplementary.pdf
